# Supplementary material for: The Orexigenic Force of Olfactory Palatable Food Cues in Rats
Source: Nutrients. 2021 Sep 3;13(9):3101. doi: 10.3390/nu13093101 (PMC8471864; doi:10.3390/nu13093101)
Supplement: Supplementary file 1 [file nutrients-13-03101-s001.zip]

Archive with 5 entries (5 files):
- Figure S1.pdf
- Table S1.pdf
- Table S2.pdf
- Table S3.pdf
- Video S1.mp4
